# Supplementary material for: Staff and resident perceptions on the introduction of a team based multi-specialty resident night shift system
Source: PLoS One. 2022 May 19;17(5):e0268569. doi: 10.1371/journal.pone.0268569 (PMC9119506; doi:10.1371/journal.pone.0268569)
Supplement: S1 Data — (XLSX) [file pone.0268569.s001.xlsx]

## Sheet: NP Survey Resident Results
Timestamp	You are:	Overall, Night Pool was: (1 = very poor, 5 = excellent)	Did Night Pool provide a more team approach or create more efficiencies to work than before (1 = No, 3 = No difference, 5 = Yes!)	How does Night Pool compare to 1:4 Call on subspecialty service? ((1 = prefer 1:4 call , 5 = prefer Night Pool)	For PGY1s, did you feel prepared for Night Pool?	Night Pool results in an extra handover. Was handover: (1= very poor, 5=excellent)	Is it important to complete the daytime specialty rotation prior to providing overnight coverage?	If you completed a subspecialty rotation, what did you think about late stay call? ((1 = very poor, 5 = excellent)	Do you prefer late stay and weekend call, or traditional 1:4 call?	Over the course of the last 6 months, Night Pool and the change related to subspecialty call impacted my overall wellness: (1=Negatively, 3= no difference, 5=Positively)	Do you think the changes made (Night Pool, minimal call on specialty rotations) impacted your learning of these specialties? (1 = Yes, learned much better than I would have under the old system, 3 = No impact, 5 = learned much worse than I would have under the old system)	What impact did not being post call on your daytime specialty service have on your ability to receive feedback on your work? (Select all that apply)	What impact did Night Pool have on your ability to receive feedback on your work? (Select all that apply)
2021/01/26 11:36:33 AM CST	PGY2	Have not completed Night Pool yet	Did Not Complete Night Pool Yet	Did Not Complete Night Pool Yet	Not applicable	2	Yes	3	Late Stay/Weekend Only	4	3	I received regular feedback on my clinical work.;I received EPAs
2021/01/26 11:38:42 AM CST	PGY3	4	4	4	Not applicable	3	Yes	3	Late Stay/Weekend Only	3	3	I received regular feedback on my clinical work.;I received EPAs	I received EPAs during Night Pool;I received minimal feedback on my clinical work during Night Pool
2021/01/26 11:40:19 AM CST	PGY3	1	1	1	Not applicable	1	Maybe	1	Traditional 1:4 Call	2	3		I received minimal feedback on my clinical work during Night Pool;I received few/no EPAs during Night Pool
2021/01/26 11:41:14 AM CST	PGY2	Have not completed Night Pool yet	3	Did Not Complete Night Pool Yet	Not applicable	2	Yes	3	Late Stay/Weekend Only	3	2	I received regular feedback on my clinical work.;I received EPAs;I received more feedback on my clinical work than in the past	I received regular feedback on my clinical work.;I received minimal feedback on my clinical work during Night Pool;I received few/no EPAs during Night Pool
2021/01/26 11:44:11 AM CST	PGY1	4	3	4	Yes	3	Maybe	3	Late Stay/Weekend Only	4	2	I received EPAs	I received minimal feedback on my clinical work during Night Pool;I received few/no EPAs during Night Pool
2021/01/26 11:49:47 AM CST	PGY1	3	4	4	Sometimes	3	Yes	4	Late Stay/Weekend Only	4	3	I received regular feedback on my clinical work.;I received EPAs	I received minimal feedback on my clinical work during Night Pool
2021/01/26 11:50:20 AM CST	PGY3	Have not completed Night Pool yet	Did Not Complete Night Pool Yet	Did Not Complete Night Pool Yet	Not applicable	3	Maybe	Not applicable	Traditional 1:4 Call	N/A	N/A
2021/01/26 11:56:31 AM CST	PGY2	4	4	4	Not applicable	3	Yes	4	Late Stay/Weekend Only	3	3	I received regular feedback on my clinical work.	I received minimal feedback on my clinical work during Night Pool
2021/01/26 12:03:23 PM CST	PGY2	3	2	1	Not applicable	1	No	1	Traditional 1:4 Call	3	3	I received regular feedback on my clinical work.	I received few/no EPAs during Night Pool
2021/01/26 12:25:35 PM CST	PGY3	Have not completed Night Pool yet	5	3	Not applicable	3	No	Not applicable	Traditional 1:4 Call	N/A	N/A
2021/01/26 12:58:05 PM CST	PGY2	4	5	5	Not applicable	4	Yes	4	Late Stay/Weekend Only	5	1	I received regular feedback on my clinical work.;I received EPAs	I received regular feedback on my clinical work.;I received EPAs during Night Pool
2021/01/26 1:06:54 PM CST	PGY2	Have not completed Night Pool yet	Did Not Complete Night Pool Yet	5	Not applicable	4	Yes	5	Late Stay/Weekend Only	5	3	I received regular feedback on my clinical work.;I received EPAs;I received more feedback on my clinical work than in the past
2021/01/26 1:36:49 PM CST	PGY3	3	4	1	Not applicable	2	No	2	Traditional 1:4 Call	2	3	I received regular feedback on my clinical work.;I received EPAs	I received minimal feedback on my clinical work during Night Pool;I received few/no EPAs during Night Pool
2021/01/26 1:58:57 PM CST	PGY3	4	5	4	Not applicable	2	Maybe	4	Late Stay/Weekend Only	4	3		I received minimal feedback on my clinical work during Night Pool;I received few/no EPAs during Night Pool
2021/01/26 2:05:05 PM CST	PGY3	3	3	2	Yes	4	Maybe	2	Late Stay/Weekend Only	4	3	I received regular feedback on my clinical work.;I received EPAs;I received more feedback on my clinical work than in the past	I received regular feedback on my clinical work.
2021/01/26 2:25:52 PM CST	PGY2	5	5	5	Not applicable	5	Yes	5	Late Stay/Weekend Only	5	1	I received regular feedback on my clinical work.;I received EPAs	I received EPAs during Night Pool;I received minimal feedback on my clinical work during Night Pool
2021/01/26 2:48:08 PM CST	PGY2	4	5	5	Not applicable	3	Maybe	4	Late Stay/Weekend Only	5	1	I received more feedback on my clinical work than in the past;I received more EPAs than in the past	I received minimal feedback on my clinical work during Night Pool;I received few/no EPAs during Night Pool
2021/01/26 3:48:23 PM CST	PGY2	2	4	2	Not applicable	1	Yes	1	Traditional 1:4 Call	2	4	I received regular feedback on my clinical work.	I received regular feedback on my clinical work.
2021/01/26 3:53:40 PM CST	PGY1	3	3	4	No	3	Yes	4	Late Stay/Weekend Only	3	1	I received regular feedback on my clinical work.	I received minimal feedback on my clinical work during Night Pool;I received few/no EPAs during Night Pool
2021/01/26 4:57:53 PM CST	PGY3	Have not completed Night Pool yet	Did Not Complete Night Pool Yet	Did Not Complete Night Pool Yet	Not applicable	4	No	5	Late Stay/Weekend Only	N/A	3	I received more feedback on my clinical work than in the past	I received EPAs during Night Pool
2021/01/26 5:05:58 PM CST	PGY1	4	4	4	Sometimes	3	Yes	4	Late Stay/Weekend Only	5	3	I received regular feedback on my clinical work.;I received EPAs	I received EPAs during Night Pool;I received minimal feedback on my clinical work during Night Pool
2021/01/26 5:27:08 PM CST	PGY2	5	5	5	Not applicable	4	Maybe	5	Late Stay/Weekend Only	5	1		I received EPAs during Night Pool
2021/01/26 5:41:51 PM CST	PGY3	4	4	2	Not applicable	3	Yes	2	Traditional 1:4 Call	3	4	I received EPAs	I received minimal feedback on my clinical work during Night Pool;I received few/no EPAs during Night Pool
2021/01/26 7:00:33 PM CST	PGY1	Have not completed Night Pool yet	Did Not Complete Night Pool Yet	Did Not Complete Night Pool Yet	Not applicable	2	Maybe	4	Late Stay/Weekend Only	5	N/A	I received more feedback on my clinical work than in the past
2021/01/26 7:13:00 PM CST	PGY2	Have not completed Night Pool yet	Did Not Complete Night Pool Yet	Did Not Complete Night Pool Yet	Not applicable	4	No	4	Late Stay/Weekend Only	4	3	I received regular feedback on my clinical work.;I received EPAs	I received regular feedback on my clinical work.;I received EPAs during Night Pool
2021/01/26 7:27:30 PM CST	PGY1	2	3	2	Sometimes	2	Yes	2	Traditional 1:4 Call	2	N/A	I received regular feedback on my clinical work.	I received EPAs during Night Pool;I received minimal feedback on my clinical work during Night Pool
2021/01/26 8:17:40 PM CST	PGY3	Have not completed Night Pool yet	4	Did Not Complete Night Pool Yet	Not applicable	3	No	3	Late Stay/Weekend Only	3	3	I received EPAs	I received minimal feedback on my clinical work during Night Pool
2021/01/26 9:43:29 PM CST	PGY1	3	3	3	Sometimes	3	Yes	3	Traditional 1:4 Call	2	4	I received regular feedback on my clinical work.;I received EPAs	I received minimal feedback on my clinical work during Night Pool;I received few/no EPAs during Night Pool
2021/01/26 10:01:26 PM CST	PGY1	3	5	4	Sometimes	4	Maybe	4	Late Stay/Weekend Only	N/A	2	I received EPAs	I received EPAs during Night Pool;I received minimal feedback on my clinical work during Night Pool
2021/01/26 10:18:41 PM CST	PGY1	4	4	5	Sometimes	3	Yes	5	Late Stay/Weekend Only	5	2	I received EPAs;I received more feedback on my clinical work than in the past	I received minimal feedback on my clinical work during Night Pool;I received few/no EPAs during Night Pool
2021/01/26 10:39:45 PM CST	PGY3	4	4	5	Not applicable	3	Yes	3	Late Stay/Weekend Only	4	2	I received regular feedback on my clinical work.;I received EPAs	I received regular feedback on my clinical work.;I received EPAs during Night Pool
2021/01/27 12:34:28 AM CST	PGY1	3	4	4	Sometimes	3	Yes	4	Late Stay/Weekend Only	2	1	I received more feedback on my clinical work than in the past	I received minimal feedback on my clinical work during Night Pool
2021/01/27 2:11:36 AM CST	PGY2	4	4	5	Not applicable	2	Yes	5	Late Stay/Weekend Only	4	1	I received regular feedback on my clinical work.	I received regular feedback on my clinical work.
2021/01/27 6:16:11 AM CST	PGY1	3	5	5	Sometimes	3	Maybe	4	Late Stay/Weekend Only	4	1	I received regular feedback on my clinical work.;I received EPAs	I received regular feedback on my clinical work.;I received EPAs during Night Pool
2021/01/27 6:34:12 AM CST	PGY2	2	3	4	Not applicable	3	Yes	Not applicable	Late Stay/Weekend Only	4	N/A		I received minimal feedback on my clinical work during Night Pool;I received few/no EPAs during Night Pool
2021/01/27 7:08:10 PM CST	PGY3	5	5	5	Not applicable	4	Yes	Not applicable	Late Stay/Weekend Only	5	5		I received minimal feedback on my clinical work during Night Pool
2021/01/27 10:54:56 PM CST	PGY2	5	5	5	Not applicable	3	Maybe	5	Late Stay/Weekend Only	5	3	I received regular feedback on my clinical work.;I received EPAs	I received EPAs during Night Pool
2021/01/27 11:54:24 PM CST	PGY1	3	5	5	Yes	5	Maybe	5	Late Stay/Weekend Only	5	1	I received regular feedback on my clinical work.;I received EPAs	I received EPAs during Night Pool
2021/01/28 11:26:10 AM CST	PGY1	3	5	4	Sometimes	5	Yes	5	Late Stay/Weekend Only	3	1	I received regular feedback on my clinical work.;I received EPAs	I received regular feedback on my clinical work.
2021/01/28 2:46:35 PM CST	PGY3	3	2	3	Not applicable	2	Yes	Not applicable	Traditional 1:4 Call	N/A	3
2021/01/28 11:36:08 PM CST	PGY2	4	5	3	Not applicable	3	Yes	3	Late Stay/Weekend Only	2	1	I received regular feedback on my clinical work.	I received minimal feedback on my clinical work during Night Pool;I received few/no EPAs during Night Pool
2021/01/29 12:17:54 AM CST	PGY2	5	5	4	Not applicable	4	Yes	5	Late Stay/Weekend Only	4	3	I received regular feedback on my clinical work.	I received EPAs during Night Pool
2021/01/29 7:20:03 PM CST	PGY2	4	5	5	Not applicable	3	Maybe	4	Late Stay/Weekend Only	5	1	I received more feedback on my clinical work than in the past;I received more EPAs than in the past	I received minimal feedback on my clinical work during Night Pool;I received few/no EPAs during Night Pool
2021/01/30 4:20:33 PM CST	PGY2	4	4	5	Not applicable	3	No	5	Late Stay/Weekend Only	5	2	I received regular feedback on my clinical work.	I received EPAs during Night Pool
2021/01/31 5:14:07 PM CST	PGY3	Have not completed Night Pool yet	Did Not Complete Night Pool Yet	Did Not Complete Night Pool Yet	Not applicable	3	Maybe	2	Traditional 1:4 Call	1	4
2021/01/31 7:34:36 PM CST	PGY2	3	5	1	Not applicable	5	Yes	4	Traditional 1:4 Call	2	2	I received regular feedback on my clinical work.;I received EPAs	I received EPAs during Night Pool;I received minimal feedback on my clinical work during Night Pool
2021/02/03 4:12:25 AM CST	PGY1	5	5	5	Yes	5	Yes	5	Late Stay/Weekend Only	4	1	I received regular feedback on my clinical work.;I received EPAs	I received EPAs during Night Pool;I received minimal feedback on my clinical work during Night Pool
2021/03/05 6:15:41 PM CST	PGY1	5	5	5	Not applicable	5	Maybe	5	Late Stay/Weekend Only	5	1	I received more feedback on my clinical work than in the past;I received more EPAs than in the past	I received EPAs during Night Pool;I received few/no EPAs during Night Pool

## Sheet: NP Survey Staff Results
Timestamp	Your Specialty	Are you staff or a subspecialty resident?	In your opinion, Night Pool has been: (1 = very poor, 5 = excellent)	From your perspective, how does Night Pool compare to 1:4 Call? ((1 = prefer 1:4 call , 3=no difference, 5 = prefer Night Pool)	Did you find the Night Pool residents were more or less prepared (competent at an expected level) for their clinical duties compared to 1:4 call? (1=less prepared, 3=same, 5=more prepared)	Do you think it is important to complete the daytime specialty rotation prior to providing overnight coverage?	How do you think the late stay on call time (evening 5-9pm) went? (1=very poor, 5=excellent)	Based on your experience, would you prefer the daytime residents continue doing late stay and weekend call, or return to a traditional 1:4 on call model?	Daytime residents are no longer post call, meaning they are present more often for clinical work. With regard to clinical care, do you see this negatively (1), positively (5), or has made no difference (3)?	Night Pool results in an extra handover. Did this create any problem? (1= many problems, much worse than before, 3= no difference from before, 5= much better than the previous 1:4 call system)	Do you think the changes made (Night Pool, minimal call on specialty rotations) impacted learning by the daytime residents of these specialties? (1 = learned much worse than under the old system, 3 = No impact, 5 = learned much better than under the old system)	What impact did Night Pool have on your ability to provide feedback on the work of the overnight team? (Select all that apply)	What impact did Night Pool have on your ability to provide feedback on the work of the day team? (Select all that apply)
2021/01/26 12:40:52 PM CST	Nephrology	Staff	5	5	4	No	4	Late Stay/Weekend Only	5	4	5	I provided regular feedback on their clinical work.;I provided EPAs during Night Pool	I provided more EPAs than in the past
2021/01/26 12:52:46 PM CST	Nephrology	Staff	4	5	4	Yes	3	Late Stay/Weekend Only	5	3	4	I provided less feedback on clinical work during Night Pool;I provided few/no EPAs during Night Pool	I provided regular feedback on their clinical work.;I provided EPAs
2021/01/26 1:38:59 PM CST	Nephrology	Staff	5	5	5	Yes	5	Late Stay/Weekend Only	5	3	5	I provided regular feedback on their clinical work.	I provided regular feedback on their clinical work.
2021/01/26 1:46:16 PM CST	Hematology	Staff	4	4	3	Yes	4	Late Stay/Weekend Only	5	3	3	I provided less feedback on clinical work during Night Pool	I provided regular feedback on their clinical work.
2021/01/26 1:58:13 PM CST	Gastroenterology	Staff	3	2	1	No	3	Late Stay/Weekend Only	5	2	3	I provided regular feedback on their clinical work.;I provided few/no EPAs during Night Pool	I provided EPAs
2021/01/26 1:58:24 PM CST	Nephrology	Staff	5	5	4	Yes	5	Late Stay/Weekend Only	5	5	5	I provided EPAs during Night Pool	I provided regular feedback on their clinical work.;I provided EPAs
2021/01/26 2:14:41 PM CST	Hematology	Staff	4	1	3	Maybe	3	Traditional 1:4 Call	3	1	3	I provided less feedback on clinical work during Night Pool	I provided regular feedback on their clinical work.;I provided EPAs
2021/01/26 2:25:35 PM CST	Respirology	Staff	4	4	3	Maybe	4	Late Stay/Weekend Only	4	3	3	I provided less feedback on clinical work during Night Pool	I provided more EPAs than in the past
2021/01/26 2:38:22 PM CST	Respirology	Staff	5	5	4	Yes	5	Late Stay/Weekend Only	5	3	5	I provided few/no EPAs during Night Pool	I provided regular feedback on their clinical work.;I provided EPAs;I provided more feedback on clinical work than in the past;I provided more EPAs than in the past
2021/01/26 2:43:41 PM CST	Nephrology	Staff	5	1	5	Unsure	5	Late Stay/Weekend Only	5	4	4	I provided regular feedback on their clinical work.	I provided regular feedback on their clinical work.
2021/01/26 3:12:36 PM CST	Gastroenterology	Staff	4	4	2	Yes	4	Late Stay/Weekend Only	5	2	5	I provided less feedback on clinical work during Night Pool;I provided few/no EPAs during Night Pool	I provided regular feedback on their clinical work.;I provided EPAs
2021/01/26 3:41:12 PM CST	Gastroenterology	Staff	5	5	5	Maybe	5	Late Stay/Weekend Only	5	5	5	I provided regular feedback on their clinical work.;I provided EPAs during Night Pool	I provided regular feedback on their clinical work.;I provided EPAs
2021/01/26 7:52:17 PM CST	Nephrology	Staff	5	5	4	Yes	5	Late Stay/Weekend Only	5	3	5	I provided regular feedback on their clinical work.	I provided more feedback on clinical work than in the past
2021/01/27 9:59:00 AM CST	Respirology	Subspecialty Resident	4	4	3	Yes	4	Late Stay/Weekend Only	5	3	4	I provided regular feedback on their clinical work.;I provided EPAs during Night Pool	I provided regular feedback on their clinical work.;I provided EPAs
2021/01/27 11:30:08 AM CST	Nephrology	Staff	4	4	4	Yes	4	Late Stay/Weekend Only	4	3	4	I provided regular feedback on their clinical work.;I provided EPAs during Night Pool	I provided regular feedback on their clinical work.;I provided EPAs
2021/01/27 3:11:12 PM CST	Respirology	Subspecialty Resident	3	3	3	Maybe	3	Late Stay/Weekend Only	4	2	3	I provided EPAs during Night Pool;I provided less feedback on clinical work during Night Pool	I provided regular feedback on their clinical work.;I provided EPAs
2021/01/27 3:16:40 PM CST	Respirology	Staff	4	4	3	Unsure	5	Late Stay/Weekend Only	5	3	4	I provided few/no EPAs during Night Pool	I provided regular feedback on their clinical work.
2021/01/28 4:52:38 PM CST	Nephrology	Subspecialty Resident	4	4	4	No	5	Late Stay/Weekend Only	5	4	4	I provided regular feedback on their clinical work.;I provided EPAs during Night Pool	I provided regular feedback on their clinical work.;I provided EPAs
2021/01/28 10:54:03 PM CST	Hematology	Subspecialty Resident	4	4	3	Yes	4	Late Stay/Weekend Only	5	3	4	I provided regular feedback on their clinical work.;I provided EPAs during Night Pool	I provided regular feedback on their clinical work.;I provided EPAs
2021/01/29 10:59:43 AM CST	Hematology	Subspecialty Resident	3	1	2	Yes	4	Traditional 1:4 Call	5	3	4	I provided less feedback on clinical work during Night Pool;I provided few/no EPAs during Night Pool	I provided EPAs;I provided more feedback on clinical work than in the past
2021/01/29 3:56:30 PM CST	Hematology	Subspecialty Resident	3	4	3	Yes	4	Late Stay/Weekend Only	4	3	3	I provided less feedback on clinical work during Night Pool;I provided few/no EPAs during Night Pool
2021/02/02 4:42:24 PM CST	Nephrology	Subspecialty Resident	4	5	4	Yes	4	Late Stay/Weekend Only	5	5	5	I provided regular feedback on their clinical work.;I provided EPAs during Night Pool	I provided regular feedback on their clinical work.;I provided EPAs
2021/02/02 7:42:25 PM CST	Nephrology	Subspecialty Resident	5	5	4	Yes	4	Late Stay/Weekend Only	5	3	5	I provided EPAs during Night Pool	I provided EPAs
2021/02/03 11:02:34 AM CST	Nephrology	Staff	4	5	3	Unsure	4	Late Stay/Weekend Only	5	3	4	I provided few/no EPAs during Night Pool	I provided more feedback on clinical work than in the past
2021/02/05 12:52:28 AM CST	Gastroenterology	Subspecialty Resident	4	4	3	Yes	4	Late Stay/Weekend Only	5	3	3	I provided regular feedback on their clinical work.;I provided EPAs during Night Pool	I provided EPAs
2021/02/06 1:29:44 PM CST	Respirology	Staff	4	3	2	Yes	4	Late Stay/Weekend Only	5	2	3	I provided few/no EPAs during Night Pool	I provided EPAs
